# Supplementary material for: Contrasting Metabolic Fingerprints and Seed Protein Profiles of Cucurbita foetidissima and C. radicans Fruits from Feral Plants Sampled in Central Mexico
Source: Plants (Basel). 2021 Nov 13;10(11):2451. doi: 10.3390/plants10112451 (PMC8617929; doi:10.3390/plants10112451)
Supplement: Supplementary file 1 [file plants-10-02451-s001.zip]

Archive with 1 entries (1 files):
- plants-1418734-supplementary.pdf
